# Supplementary material for: Prediction of Adverse Outcomes in De Novo Hypertensive Disorders of Pregnancy: Development and Validation of Maternal and Neonatal Prognostic Models
Source: Healthcare (Basel). 2022 Nov 18;10(11):2307. doi: 10.3390/healthcare10112307 (PMC9690621; doi:10.3390/healthcare10112307)
Supplement: Supplementary file 1 [file healthcare-10-02307-s001.zip]

Archive with 2 entries (2 files):
- healthcare-1983327-supplementary.pdf
- healthcare-1983327-supplementary.xlsx
