# Supplementary material for: Prediction of Adverse Outcomes in De Novo Hypertensive Disorders of Pregnancy: Development and Validation of Maternal and Neonatal Prognostic Models
Source: Healthcare (Basel). 2022 Nov 18;10(11):2307. doi: 10.3390/healthcare10112307 (PMC9690621; doi:10.3390/healthcare10112307)
Supplement: Supplementary file 1 [file healthcare-10-02307-s001.zip › healthcare-1983327-supplementary.xlsx]

## Sheet: maternal
Table S4.1
Top 5 Predictors	Models
	random forest	C5.0	Bagged CART	Boosted Trees	k-nearest neighbors	neural network	Flexible discriminant analysis	Boosted logistic regression	Naïve Bayesian	Single C5.0 tree	Boosted generalized linear model	Elastic net	Partial least squares	Nearest shrunken centroids	Bagged MARS	Tree models from gentic algorithms
platelet count	√		√	√	√		√	√	√		√		√	√		√
head circumference to abdominal circumference ratio	√		√	√	√		√	√	√	√			√	√	√	√
Gestational week at diagnosis	√		√	√	√			√	√					√	√	√
Plateletcrit (categorical)	√									√
Plateletcrit	√		√										√	√
Fibrinogen		√
Serum phosphorus level (categorical)		√									√
Lymphocyte (categorical)		√
Potassium level (categorical)		√
Mean corpsular hemoglobin concentration		√
24-h urine protein			√	√	√			√	√						√	√
Abdominal circumference				√	√			√	√				√	√	√	√
Glucose level						√
Uric acid level (categorical)						√
Uric acid level						√
Pulsatility index						√
Α-Hydroxybutyrate Dehydrogenase						√
Fibrinogen (categorical)							√
Mean platelet volume							√
Serum chlorine level (categorical)							√
Alanine transaminase level (categorical)										√
APTT level (categorical)										√
Globulin (categorical)										√
Resistance index (categorical)											√	√
Blood urea nitrogen level											√	√
Urobilinogen (categorical)											√	√
Femur length abdominal circumference ratio												√
Platelet distribution width (categorical)												√
Alanine transaminase													√
Biparietal diameter															√

## Sheet: neonatal
Table S4.2
Top 5 Predictors	Models
	random forest	C5.0	Bagged CART	Boosted Trees	k-nearest neighbors	neural network	Flexible discriminant analysis	Boosted logistic regression	Naïve Bayesian	Single C5.0 tree	Boosted generalized linear model	Elastic net	Partial least squares	Nearest shrunken centroids	Bagged MARS	Tree models from gentic algorithms
Gestational age at diagnosis	√	√	√	√	√	√	√	√	√	√	√	√	√	√	√	√
24-h urine protein	√	√	√				√			√	√		√	√
Uric acid	√						√
Head circumference	√		√	√	√			√	√						√	√
Femur length	√		√	√	√			√	√				√	√	√	√
Calcium level		√
Urine glucose level (categorical)		√
Head circumference abdominal circumference ratio (categorical)		√								√
Biparietal diameter			√	√	√			√	√				√	√	√	√
Head circumference abdominal circumference ratio				√	√	√	√	√	√		√		√	√	√	√
Urine white cell						√
Potassium level						√
Creatine level (categorical)						√
Total bile acid							√
Total bile acid (categorical)										√
Uric acid (categorical)										√
Blood white cell (categorical)											√	√
Potassium level (categorical)											√	√
Creatine kinase (categorical)												√
Head circumference (categorical)												√
